# Supplementary material for: Deeper response predicts better outcomes in high-risk-smoldering-myeloma: results of the I-PRISM phase II clinical trial
Source: Nat Commun. 2025 Jan 3;16:358. doi: 10.1038/s41467-024-55308-5 (PMC11698957; doi:10.1038/s41467-024-55308-5)
Supplement: Supplementary file 4 — Source Data 1 [file 41467_2024_55308_MOESM4_ESM.zip]

Archive with 2 entries (2 files):
- SourceData_Main_Supplemental.xlsx
- __MACOSX/._SourceData_Main_Supplemental.xlsx
