# Supplementary material for: Deeper response predicts better outcomes in high-risk-smoldering-myeloma: results of the I-PRISM phase II clinical trial
Source: Nat Commun. 2025 Jan 3;16:358. doi: 10.1038/s41467-024-55308-5 (PMC11698957; doi:10.1038/s41467-024-55308-5)
Supplement: Supplementary file 4 — Source Data 1 [file 41467_2024_55308_MOESM4_ESM.zip › SourceData_Main_Supplemental.xlsx]

## Sheet: Fig1B
Deidentified_PatientID	SLiM CRAB	Biochemical_Progression	Best_Response	Amp1q_FISH	Amp1q_RNA	Amp1q_wgs	Del13q_FISH	Del13q_RNA	Del13q_WGS	DelPresent17p_FISH	RNA_del17p	WGS_el17p	FISH_del1P	RNA_del1p	WGS_del1p	Primary_Event_FISH_screening	Primary_Event_RNA_seq_screening	Primary_Event_WGS_screening_update_2_24_24	Best Response	Biochemical?	SLiM-CRAB?	KRAS_SNV_WGS	TP53_SNV_WGS
1	Absent	Absent	CR	Absent	ND	ND	Absent	ND	ND	Absent	ND	ND	Absent	ND	ND	HRD	ND	ND	CR	N	N	ND	ND
2	Present	Present	PR	Present	ND	ND	Absent	ND	ND	Absent	ND	ND	Absent	ND	ND	HRD	ND	ND	PR	Y	Y	ND	ND
3	Absent	Absent	SD	Absent	ND	ND	Absent	ND	ND	Absent	ND	ND	Absent	ND	ND	t(11;14)	ND	ND	SD	N	N	ND	ND
4	Absent	Present	CR	Fail	Absent	ND	Fail	Absent	ND	Fail	Absent	ND	Fail	Absent	ND	Fail	HRD	ND	CR	Y	N	ND	ND
5	Absent	Present	VGPR	Probe not tested	ND	ND	Probe not tested	ND	ND	Probe not tested	ND	ND	Probe not tested	ND	ND	t(14;16)	ND	ND	VGPR	Y	N	ND	ND
6	Absent	Present	PR	Absent	ND	ND	Absent	ND	ND	Absent	ND	ND	Absent	ND	ND	t(4;14)	ND	ND	PR	Y	N	ND	ND
7	Absent	Absent	CR	Absent	ND	ND	Present	ND	ND	Absent	ND	ND	Absent	ND	ND	No primary event	ND	ND	CR	N	N	ND	ND
8	Absent	Absent	VGPR	Absent	ND	ND	Absent	ND	ND	Absent	ND	ND	Absent	ND	ND	t(11;14)	ND	ND	VGPR	N	N	ND	ND
9	Absent	Present	CR	Present	ND	ND	Absent	ND	ND	Absent	ND	ND	Absent	ND	ND	No primary event	ND	ND	CR	Y	N	ND	ND
10	Absent	Present	PR	Present	ND	ND	Present	ND	ND	Absent	ND	ND	Absent	ND	ND	HRD	ND	ND	PR	Y	N	ND	ND
11	Present	Present	PR	Absent	ND	Absent	Probe not tested	ND	Present	Present	ND	Present	Absent	ND	Present	t(11;14)	ND	t(11;14)	PR	Y	N	Absent	Present
12	Absent	Present	VGPR	Fail	ND	ND	Fail	ND	ND	Fail	ND	ND	Fail	ND	ND	Fail	ND	ND	VGPR	Y	N	ND	ND
13	Absent	Absent	CR	Present	ND	Present	Present	ND	Present	Absent	ND	Absent	Absent	ND	Absent	No primary event	ND	No primary event	CR	N	N	Absent	Absent
14	Absent	Present	MR	Fail	Absent	ND	Fail	Absent	ND	Fail	Absent	ND	Fail	Absent	ND	Fail	t(11;14)	ND	MR	Y	N	ND	ND
15	Absent	Present	PR	Absent	Absent	Absent	Absent	Absent	Absent	Absent	Absent	Absent	Absent	Absent	Absent	HRD	HRD	HRD	PR	Y	N	Present	Absent
16	Absent	Present	PR	Absent	Absent	Absent	Present	Present	Present	Absent	Absent	Absent	Absent	Absent	Absent	t(11;14)	t(11;14)	t(11;14)	PR	Y	N	Present	Absent
17	Absent	Present	CR	Absent	Absent	Absent	Present	Present	Present	Absent	Absent	Absent	Absent	Absent	Absent	t(4;14)	t(4;14)	t(4;14)	CR	Y	N	Present	Absent
18	Absent	Absent	CR	Absent	ND	ND	Absent	ND	ND	Absent	ND	ND	Absent	ND	ND	HRD	ND	ND	CR	N	N	ND	ND
19	Absent	Absent	PR	Absent	ND	ND	Absent	ND	ND	Absent	ND	ND	Absent	ND	ND	HRD	ND	ND	PR	N	N	ND	ND
20	Absent	Absent	CR	Fail	Present	ND	Fail	Absent	ND	Fail	Absent	ND	Fail	Absent	ND	Fail	t(14;16)	ND	CR	N	N	ND	ND
21	Absent	Present	VGPR	Fail	ND	ND	Fail	ND	ND	Fail	ND	ND	Fail	ND	ND	Fail	ND	ND	VGPR	Y	N	ND	ND
22	Absent	Present	CR	Present	Present	Present	Present	Present	Present	Absent	Absent	Absent	Absent	Absent	Absent	No primary event	No primary event	No primary event	CR	Y	N	Absent	Absent
23	Absent	Present	PR	Fail	ND	ND	Fail	ND	ND	Fail	ND	ND	Fail	ND	ND	Fail	ND	ND	PR	Y	N	ND	ND
24	Present	Present	PR	Present	Present	Present	Present	Present	Present	Absent	Absent	Absent	Present	Present	Present	No primary event	HRD	HRD	PR	Y	Y	Present	Absent
25	Absent	Absent	CR	Present	ND	ND	Present	ND	ND	Absent	ND	ND	Absent	ND	ND	t(4;14)	ND	ND	CR	N	N	ND	ND
26	Present	Present	PR	Fail	ND	ND	Fail	ND	ND	Fail	ND	ND	Fail	ND	ND	Fail	ND	ND	PR	Y	Y	ND	ND
27	Absent	Present	CR	Fail	ND	Absent	Fail	ND	Present	Fail	ND	Absent	Fail	ND	Absent	Fail	ND	HRD	CR	Y	N	Absent	Absent
28	Absent	Present	PR	Absent	ND	Absent	Present	ND	Present	Present	ND	Present	Absent	ND	Present	t(14;16)	ND	t(14;16)	PR	Y	N	Absent	Present
29	Absent	Absent	VGPR	Absent	ND	ND	Absent	ND	ND	Absent	ND	ND	Absent	ND	ND	No primary event	ND	ND	VGPR	N	N	ND	ND
30	Absent	Present	PR	Absent	Absent	Absent	Present	Present	Present	Absent	Absent	Absent	Absent	Absent	Absent	No primary event	No primary event	No primary event	PR	Y	N	Absent	Absent
31	Absent	Absent	PR	Absent	ND	ND	Probe not tested	ND	ND	Absent	ND	ND	Absent	ND	ND	HRD	ND	ND	PR	N	N	ND	ND
32	Present	Present	PR	Fail	Absent	Absent	Fail	Absent	Absent	Fail	Absent	Absent	Fail	Present	Present	Fail	HRD	HRD	PR	Y	Y	Absent	Absent
33	Present	Present	PR	Fail	ND	Present	Fail	ND	Present	Fail	ND	Absent	Fail	ND	Absent	Fail	ND	t(14;16)	PR	Y	Y	Present	Absent
34	Absent	Present	VGPR	Present	ND	ND	Present	ND	ND	Absent	ND	ND	Absent	ND	ND	HRD	ND	ND	VGPR	Y	N	ND	ND
35	Absent	Absent	PR	Fail	ND	ND	Fail	ND	ND	Fail	ND	ND	Fail	ND	ND	Fail	ND	ND	PR	N	N	ND	ND
36	Absent	Absent	CR	Fail	ND	ND	Fail	ND	ND	Fail	ND	ND	Fail	ND	ND	Fail	ND	ND	CR	N	N	ND	ND
37	Absent	Absent	MR	Absent	ND	ND	Absent	ND	ND	Absent	ND	ND	Absent	ND	ND	t(11;14)	ND	ND	MR	N	N	ND	ND
38	Absent	Absent	CR	Absent	ND	ND	Present	ND	ND	Absent	ND	ND	Absent	ND	ND	t(4;14)	ND	ND	CR	N	N	ND	ND
39	Absent	Absent	PR	Absent	ND	Absent	Absent	ND	Absent	Absent	ND	Absent	Absent	ND	Absent	HRD	ND	HRD	PR	N	N	Absent	Absent
40	Absent	Present	PR	Absent	ND	ND	Present	ND	ND	Absent	ND	ND	Absent	ND	ND	No primary event	ND	ND	PR	Y	N	ND	ND
41	Present	Present	PR	Fail	Absent	Absent	Fail	Absent	Absent	Fail	Absent	Absent	Fail	Absent	Absent	Fail	HRD	No primary event	PR	Y	Y	Absent	Absent
42	Absent	Absent	PR	Fail	ND	ND	Fail	ND	ND	Fail	ND	ND	Fail	ND	ND	Fail	ND	ND	PR	N	N	ND	ND
43	Absent	Absent	PR	Fail	ND	ND	Fail	ND	ND	Fail	ND	ND	Fail	ND	ND	Fail	ND	ND	PR	N	N	ND	ND
44	Present	Present	PR	Absent	ND	ND	Present	ND	ND	Absent	ND	ND	Absent	ND	ND	t(6;14)	ND	ND	PR	Y	Y	ND	ND
45	Absent	Present	VGPR	Absent	ND	ND	Probe not tested	ND	ND	Absent	ND	ND	Absent	ND	ND	t(4;14)_HRD	ND	ND	VGPR	Y	N	ND	ND
46	Absent	Present	PR	Present	ND	ND	Present	ND	ND	Absent	ND	ND	Absent	ND	ND	No primary event	ND	ND	PR	Y	N	ND	ND
47	Absent	Absent	CR	Fail	Present	Present	Fail	Absent	Absent	Fail	Absent	Absent	Fail	Absent	Absent	Fail	HRD	HRD	CR	N	N	Absent	Absent
48	Absent	Absent	CR	Fail	ND	Present	Fail	ND	Present	Fail	ND	Absent	Fail	ND	Absent	Fail	ND	t(14;16)	CR	N	N	Absent	Absent
49	Absent	Present	PR	Fail	ND	ND	Fail	ND	ND	Fail	ND	ND	Fail	ND	ND	Fail	ND	ND	PR	Y	N	ND	ND
50	Absent	Absent	MR	Absent	ND	ND	Present	ND	ND	Absent	ND	ND	Absent	ND	ND	HRD	ND	ND	MR	N	N	ND	ND
51	Absent	Present	PR	Absent	ND	ND	Absent	ND	ND	Absent	ND	ND	Absent	ND	ND	HRD	ND	ND	PR	Y	N	ND	ND
52	Absent	Absent	CR	Fail	ND	ND	Fail	ND	ND	Fail	ND	ND	Fail	ND	ND	Fail	ND	ND	CR	N	N	ND	ND
53	Absent	Absent	VGPR	Present	ND	ND	Present	ND	ND	Absent	ND	ND	Absent	ND	ND	HRD	ND	ND	VGPR	N	N	ND	ND
54	Absent	Absent	PR	Absent	ND	ND	Present	ND	ND	Absent	ND	ND	Absent	ND	ND	t(11;14)	ND	ND	PR	N	N	ND	ND
55	Absent	Absent	CR	Fail	Present	Present	Fail	Present	Present	Fail	Absent	Absent	Fail	Absent	Absent	Fail	t(4;14)	t(4;14)	CR	N	N	Absent	Absent

## Sheet: Fig2
swimmer_main											swimmer_response				swimmer_crab				swimmer_off_trt				swimmer_off_study
id	dt_reg	dt_txstart	dt_txend	dt_prog	dt_offtx	dt_status	status	dt_lastcontact	dt_offstudy		id	dt_assess	assessment		id	time	col		id	time	col		id	time	pch	col	crab	ae_death	cens	compl	reas2	reas1
P39	2019-02-22							2019-10-14	2019-10-14		P1	2017-04-10	PR		P39		violetred		P39	105	black		P39	254	‚ñ≤	black	FALSE	FALSE	TRUE	FALSE	Subject Withdrew Consent	Subject Was Lost to Follow Up
P44	2019-04-04			2020-06-16				2020-06-16	2020-06-16		P1	2017-05-10	PR		P44	439	violetred		P44	109	black		P44	459	‚óè		TRUE	FALSE	FALSE	FALSE	Subject Withdrew Consent	CRAB + MDE
P37	2019-02-13							2020-05-21	2020-11-13		P1	2017-06-14	PR		P37		violetred		P37	639	black		P37	659	‚ñ≤	black	FALSE	FALSE	TRUE	FALSE	Other, Specify	Patient began to receive treatment for another active malignancy
P41	2019-03-22			2021-06-02				2021-03-02	2021-06-02		P1	2017-07-12	PR		P41	803	violetred		P41	742			P41	823	‚óè		TRUE	FALSE	FALSE	FALSE	Subject Completed Treatment	CRAB + MDE
P24	2018-04-18			2020-05-26				2020-05-26	2020-07-02		P1	2017-08-15	PR		P24	806	violetred		P24	681			P24	826	‚óè		TRUE	FALSE	FALSE	FALSE	Subject Completed Treatment	CRAB + MDE
P49	2019-09-16			2022-01-04				2022-01-04	2022-02-07		P1	2017-09-13	VGPR		P49		violetred		P49	728			P49	895	‚ñ≤	black	FALSE	FALSE	TRUE	FALSE	Subject Completed Treatment	Consented to protocol 21-007
P43	2019-04-16					2021-11-21		2021-10-13	2021-11-21		P1	2017-10-11	VGPR		P43		violetred		P43	931			P43	970	‚óè	black	FALSE	TRUE	FALSE	FALSE	Subject Completed Treatment	Death
P2	2017-04-05			2019-10-22				2019-10-22	2019-12-24		P1	2017-11-07	VGPR		P2	993	violetred		P2	728			P2	1013	‚óè		FALSE	TRUE	FALSE	FALSE	Subject Completed Treatment	Patient locally found to have hypercalcemia and treated for overt MM
P11	2017-10-17			2020-10-29				2020-11-06	2020-10-29		P1	2018-01-09	CR		P11	1116	violetred		P11	714			P11	1136	‚óè		TRUE	FALSE	FALSE	FALSE	Subject Completed Treatment	CRAB + MDE
P16	2017-12-05			2018-12-28				2021-01-15	2021-03-01		P1	2018-01-19	CR		P16		violetred		P16	741			P16	1202	‚ñ≤	black	FALSE	FALSE	TRUE	FALSE	Subject Completed Treatment	Started new MM directed therapy but did not meet CRAB criteria
P3	2017-06-26							2020-08-21	2020-09-27		P1	2018-04-10	CR		P3		violetred		P3	93	black		P3	1209	‚óã	black	FALSE	FALSE	FALSE	TRUE	Subject Withdrew Consent	Subject Completed Required Follow Up
P15	2017-11-24			2020-03-13				2021-02-05	2021-03-17		P1	2018-07-20	CR		P15		violetred		P15	672			P15	1229	‚ñ≤	black	FALSE	FALSE	TRUE	FALSE	Subject Completed Treatment	Subject switched to new protocol
P33	2018-10-17			2021-03-08				2021-12-03	2022-02-15		P1	2018-10-09	CR		P33	1217	violetred		P33	681			P33	1237	‚óè		TRUE	FALSE	FALSE	FALSE	Subject Completed Treatment	CRAB + MDE
P55	2020-02-26							2023-07-14			P1	2019-01-07	CR		P55		violetred		P55	681			P55	1254	‚Üí	black	FALSE	FALSE	FALSE	FALSE	Subject Completed Treatment
P46	2019-05-27			2022-09-30				2022-08-12	2022-10-18		P1	2019-03-26	CR		P46		violetred		P46	732			P46	1260	‚ñ≤	black	FALSE	FALSE	TRUE	FALSE	Subject Completed Treatment	Consented to another study, 22-154.
P54	2019-12-13							2023-05-09			P1	2019-06-25	CR		P54		violetred		P54	724			P54	1263	‚Üí	black	FALSE	FALSE	FALSE	FALSE	Subject Completed Treatment
P48	2019-08-07							2023-02-10			P1	2019-09-09	CR		P48		violetred		P48	589	black		P48	1303	‚Üí	black	FALSE	FALSE	FALSE	FALSE	Physician Decision
P51	2019-10-29			2022-03-07				2023-07-18			P1	2019-12-13	CR		P51		violetred		P51	777			P51	1378	‚Üí	black	FALSE	FALSE	FALSE	FALSE	Subject Completed Treatment
P52	2019-11-01							2023-07-31			P1	2020-03-06	CR		P52		violetred		P52	707			P52	1388	‚Üí	black	FALSE	FALSE	FALSE	FALSE	Subject Completed Treatment
P53	2019-10-11							2023-07-21			P1	2020-05-19	CR		P53		violetred		P53	787			P53	1399	‚Üí	black	FALSE	FALSE	FALSE	FALSE	Subject Completed Treatment
P50	2019-09-16							2023-07-28			P1	2020-08-21	CR		P50		violetred		P50	785			P50	1431	‚Üí	black	FALSE	FALSE	FALSE	FALSE	Subject Completed Treatment
P45	2019-05-11			2022-09-30				2023-01-03	2023-03-30		P1	2020-11-13	CR		P45		violetred		P45	730			P45	1439	‚ñ≤	black	FALSE	FALSE	TRUE	FALSE	Subject Completed Treatment	Pt began treatment on protocol 21-007.
P42	2019-04-02							2023-03-14			P1	2021-02-01	CR		P42		violetred		P42	724			P42	1462	‚Üí	black	FALSE	FALSE	FALSE	FALSE	Subject Completed Treatment
P34	2018-11-09			2021-09-17				2022-07-29	2022-11-03		P1	2021-05-04	CR		P34		violetred		P34	707			P34	1475	‚ñ≤	black	FALSE	FALSE	TRUE	FALSE	Subject Completed Treatment	Consented to 21-007.
P47	2019-06-06							2023-07-25			P1	2021-07-26	CR		P47		violetred		P47	719			P47	1530	‚Üí	black	FALSE	FALSE	FALSE	FALSE	Subject Completed Treatment
P40	2019-03-20			2021-07-26				2023-05-23			P1	2021-10-29	CR		P40		violetred		P40	695			P40	1545	‚Üí	black	FALSE	FALSE	FALSE	FALSE	Subject Completed Treatment
P38	2019-02-23							2023-05-01			P1				P38		violetred		P38	706			P38	1548	‚Üí	black	FALSE	FALSE	FALSE	FALSE	Subject Completed Treatment
P32	2018-10-02			2021-03-16				2022-08-30	2023-03-01		P10	2017-10-16	MR		P32	1568	violetred		P32	801			P32	1631	‚óè		TRUE	FALSE	FALSE	FALSE	Subject Completed Treatment	CRAB + MDE
P35	2019-01-15							2023-07-07			P10	2017-11-14	PR		P35		violetred		P35	703			P35	1654	‚Üí	black	FALSE	FALSE	FALSE	FALSE	Subject Completed Treatment
P36	2019-01-04							2023-06-30			P10	2017-12-11	PR		P36		violetred		P36	836			P36	1658	‚Üí	black	FALSE	FALSE	FALSE	FALSE	Subject Completed Treatment
P9	2017-09-06			2019-08-12				2022-01-21	2022-03-14		P10	2018-01-08	PR		P9		violetred		P9	705			P9	1670	‚ñ≤	black	FALSE	FALSE	TRUE	FALSE	Subject Completed Treatment	Subject consented to another trial
P14	2017-11-15			2022-01-28				2022-09-16	2022-09-27		P10	2018-02-05	PR		P14		violetred		P14	681			P14	1797	‚óã	black	FALSE	FALSE	FALSE	TRUE	Subject Completed Treatment	Subject Completed Required Follow Up
P17	2017-12-01			2022-05-13				2022-08-12	2022-10-18		P10	2018-03-05	PR		P17		violetred		P17	721			P17	1802	‚ñ≤	black	FALSE	FALSE	TRUE	FALSE	Subject Completed Treatment	Consented to another study, 21-007.
P26	2018-05-15			2021-09-10				2022-09-09	2023-04-06		P10	2018-04-09	PR		P26	1755	violetred		P26	758			P26	1807	‚ñ≤	black	FALSE	FALSE	TRUE	FALSE	Subject Completed Treatment	Pt beginning new treatment on 4/10/23 for Active Multiple Myeloma
P30	2018-10-05			2021-04-30				2023-08-10	2023-08-28		P10	2018-05-07	PR		P30		violetred		P30	693			P30	1808	‚óã	black	FALSE	FALSE	FALSE	TRUE	Subject Completed Treatment	Subject Completed Required Follow Up
P31	2018-09-22							2023-06-09	2023-08-22		P10	2018-06-11	PR		P31		violetred		P31	740			P31	1815	‚ñ≤	black	FALSE	FALSE	TRUE	FALSE	Subject Completed Treatment	Subject consented and enrolled to another trial (22-154)
P13	2017-10-23							2022-09-12	2022-09-23		P10	2018-09-17	PR		P13		violetred		P13	700			P13	1816	‚óã	black	FALSE	FALSE	FALSE	TRUE	Subject Completed Treatment	Subject Completed Required Follow Up
P20	2018-02-02							2022-12-05	2023-01-03		P10	2019-01-07	PR		P20		violetred		P20	700			P20	1816	‚óã	black	FALSE	FALSE	FALSE	TRUE	Subject Completed Treatment	Subject Completed Required Follow Up
P28	2018-09-26			2020-11-20				2023-08-02	2023-08-28		P10	2019-04-08	PR		P28		violetred		P28	702			P28	1817	‚óã	black	FALSE	FALSE	FALSE	TRUE	Subject Completed Treatment	Subject Completed Required Follow Up
P6	2017-05-10			2020-07-10				2022-02-11	2022-04-12		P10	2019-07-23	PR		P6		violetred		P6	702			P6	1818	‚óã	black	FALSE	FALSE	FALSE	TRUE	Subject Completed Treatment	Subject Completed Required Follow Up
P18	2017-12-15							2022-09-16	2022-11-18		P10	2019-10-28	PR		P18		violetred		P18	704			P18	1819	‚óã	black	FALSE	FALSE	FALSE	TRUE	Subject Completed Treatment	Subject Completed Required Follow Up
P12	2017-10-17			2021-09-09				2022-06-13	2022-09-23		P10	2020-04-29			P12		violetred		P12	692			P12	1822	‚óã	black	FALSE	FALSE	FALSE	TRUE	Subject Completed Treatment	Subject Completed Required Follow Up
P27	2018-08-03			2022-09-30				2023-04-21	2023-07-10		P11	2017-11-14	MR		P27		violetred		P27	707			P27	1822	‚óã	black	FALSE	FALSE	FALSE	TRUE	Subject Completed Treatment	Subject Completed Required Follow Up
P5	2017-04-27			2019-09-23				2022-02-15	2022-04-08		P11	2017-12-12	PR		P5		violetred		P5	712			P5	1827	‚óã	black	FALSE	FALSE	FALSE	TRUE	Subject Completed Treatment	Subject Completed Required Follow Up
P4	2017-04-26			2021-02-26				2022-01-21	2022-04-08		P11	2018-01-09	PR		P4		violetred		P4	713			P4	1828	‚óã	black	FALSE	FALSE	FALSE	TRUE	Subject Completed Treatment	Subject Completed Required Follow Up
P21	2018-02-06			2022-12-12				2022-12-12	2023-01-24		P11	2018-02-06	PR		P21		violetred		P21	717			P21	1833	‚óã	black	FALSE	FALSE	FALSE	TRUE	Subject Completed Treatment	Subject Completed Required Follow Up
P22	2018-02-14			2022-03-04				2022-09-09	2023-02-03		P11	2018-03-06	PR		P22		violetred		P22	751			P22	1835	‚ñ≤	black	FALSE	FALSE	TRUE	FALSE	Subject Completed Treatment	Patient progressed biochemically but did not meet CRAB criteria; came off study to enroll in another trial.
P29	2018-09-24							2023-06-20	2023-09-14		P11	2018-04-03	PR		P29		violetred		P29	721			P29	1836	‚óã	black	FALSE	FALSE	FALSE	TRUE	Subject Completed Treatment	Subject Completed Required Follow Up
P8	2017-08-24							2022-07-22	2022-08-19		P11	2018-05-01	PR		P8		violetred		P8	722			P8	1841	‚óã	black	FALSE	FALSE	FALSE	TRUE	Subject Completed Treatment	Subject Completed Required Follow Up
P19	2018-02-13							2022-12-16	2023-02-10		P11	2018-05-29	PR		P19		violetred		P19	727			P19	1843	‚óã	black	FALSE	FALSE	FALSE	TRUE	Subject Completed Treatment	Subject Completed Required Follow Up
P7	2017-08-30							2022-06-17	2022-09-12		P11	2018-06-26	PR		P7		violetred		P7	741			P7	1859	‚óã	black	FALSE	FALSE	FALSE	TRUE	Subject Completed Treatment	Subject Completed Required Follow Up
P1	2017-03-10							2022-01-21	2022-03-25		P11	2018-08-14	PR		P1		violetred		P1	746			P1	1861	‚óã	black	FALSE	FALSE	FALSE	TRUE	Subject Completed Treatment	Subject Completed Required Follow Up
P10	2017-09-18			2020-04-29				2022-08-30	2022-10-28		P11	2018-10-16	PR		P10		violetred		P10	770			P10	1886	‚óã	black	FALSE	FALSE	FALSE	TRUE	Subject Completed Treatment	Subject Completed Required Follow Up
P25	2018-05-25							2023-05-12	2023-07-31		P11	2019-01-10	PR		P25		violetred		P25	798			P25	1913	‚óã	black	FALSE	FALSE	FALSE	TRUE	Subject Completed Treatment	Subject Completed Required Follow Up
P23	2018-03-16			2023-01-09				2023-04-10	2023-05-29		P11	2019-04-09	PR		P23		violetred		P23	805			P23	1920	‚óã	black	FALSE	FALSE	FALSE	TRUE	Subject Completed Treatment	Subject Completed Required Follow Up
											P11	2019-07-09	PR
											P11	2019-10-01	PR
											P11	2019-12-27	PR
											P11	2020-05-07	PR
											P11	2020-10-29
											P12	2017-11-14	VGPR
											P12	2017-12-12	VGPR
											P12	2018-01-09	VGPR
											P12	2018-02-06	VGPR
											P12	2018-03-06	VGPR
											P12	2018-04-03	VGPR
											P12	2018-04-30	VGPR
											P12	2018-05-29	VGPR
											P12	2018-06-25	VGPR
											P12	2018-09-17	VGPR
											P12	2018-12-10	VGPR
											P12	2019-03-05	VGPR
											P12	2019-05-31	VGPR
											P12	2019-09-09	VGPR
											P12	2019-12-13	VGPR
											P12	2020-03-06	VGPR
											P12	2020-06-05	VGPR
											P12	2020-08-28	VGPR
											P12	2021-09-09
											P13	2017-11-20	MR
											P13	2017-12-18	PR
											P13	2018-01-22	PR
											P13	2018-02-20	VGPR
											P13	2018-03-19	VGPR
											P13	2018-04-16	VGPR
											P13	2018-05-14	VGPR
											P13	2018-06-25	VGPR
											P13	2018-07-30	CR
											P13	2018-10-22	CR
											P13	2019-01-14	CR
											P13	2019-04-08	CR
											P13	2019-07-01	CR
											P13	2019-09-23	CR
											P13	2019-12-16	CR
											P13	2020-03-18	CR
											P13	2020-09-15	CR
											P13	2020-11-13	CR
											P13	2021-02-17	CR
											P13	2021-05-03	CR
											P13	2021-08-16	CR
											P13	2021-11-15	CR
											P13	2022-06-13	CR
											P13
											P14	2017-12-15	SD
											P14	2018-01-12	MR
											P14	2018-02-09	MR
											P14	2018-03-09	MR
											P14	2018-04-11	MR
											P14	2018-05-04	MR
											P14	2018-06-01	MR
											P14	2018-06-29	MR
											P14	2018-07-27	MR
											P14	2018-10-19	MR
											P14	2019-01-11	MR
											P14	2019-04-12	MR
											P14	2019-07-05	MR
											P14	2019-09-27	MR
											P14	2019-12-13	MR
											P14	2020-11-20	MR
											P14	2021-07-30	MR
											P14	2022-01-28
											P15	2017-12-22	PR
											P15	2018-01-19	PR
											P15	2018-02-16	PR
											P15	2018-03-16	PR
											P15	2018-04-13	PR
											P15	2018-05-11	PR
											P15	2018-06-08	PR
											P15	2018-07-06	PR
											P15	2018-08-03	PR
											P15	2018-10-26	PR
											P15	2019-01-18	PR
											P15	2019-04-12	PR
											P15	2019-07-05	PR
											P15	2019-09-27	PR
											P15	2020-03-13
											P16	2018-01-02	SD
											P16	2018-01-30	MR
											P16	2018-02-27	MR
											P16	2018-04-24	MR
											P16	2018-05-29	PR
											P16	2018-06-26	PR
											P16	2018-07-24	PR
											P16	2018-08-21	PR
											P16	2018-12-28
											P17	2017-12-29	PR
											P17	2018-01-26	PR
											P17	2018-02-23	PR
											P17	2018-03-23	VGPR
											P17	2018-04-20	VGPR
											P17	2018-05-25	VGPR
											P17	2018-06-02	VGPR
											P17	2018-07-27	VGPR
											P17	2018-09-21	CR
											P17	2018-12-14	CR
											P17	2019-03-08	CR
											P17	2019-06-07	CR
											P17	2019-08-30	CR
											P17	2019-11-22	CR
											P17	2020-02-14	CR
											P17	2020-05-22	CR
											P17	2020-08-14	CR
											P17	2020-11-06	CR
											P17	2021-01-21	CR
											P17	2021-05-04	CR
											P17	2021-07-30	CR
											P17	2021-11-05	CR
											P17	2022-05-13
											P18	2018-01-12	PR
											P18	2018-02-09	PR
											P18	2018-03-09	PR
											P18	2018-04-06	PR
											P18	2018-05-07	PR
											P18	2018-06-04	PR
											P18	2018-07-02	PR
											P18	2018-07-30	VGPR
											P18	2018-09-25	VGPR
											P18	2018-12-18	VGPR
											P18	2019-03-11	VGPR
											P18	2019-06-04	CR
											P18	2019-08-27	CR
											P18	2019-11-19	CR
											P18	2020-02-18	CR
											P18	2020-05-08	CR
											P18	2020-08-14	CR
											P18	2021-01-22	CR
											P18	2021-07-20	CR
											P18	2021-12-07	CR
											P18	2022-03-21	CR
											P18	2022-06-27	CR
											P18
											P19	2018-03-13	MR
											P19	2018-05-08	MR
											P19	2018-06-04	PR
											P19	2018-07-03	PR
											P19	2018-07-31	PR
											P19	2018-08-28	PR
											P19	2018-09-25	PR
											P19	2018-10-23	PR
											P19	2018-12-14	PR
											P19	2019-02-15	PR
											P19	2019-03-22	PR
											P19	2019-04-19	PR
											P19	2019-05-10	PR
											P19	2019-08-02	PR
											P19	2019-11-05	PR
											P19	2020-02-10	PR
											P19	2020-11-24	PR
											P19	2021-05-25	PR
											P19	2021-11-16	PR
											P19
											P2	2017-05-03	PR
											P2	2017-06-01	PR
											P2	2017-06-28	PR
											P2	2017-07-26	PR
											P2	2017-08-24	PR
											P2	2017-09-20	PR
											P2	2017-10-18	PR
											P2	2018-04-19	PR
											P2	2018-07-11	PR
											P2	2018-10-03	PR
											P2	2019-01-09	PR
											P2	2019-10-22
											P20	2018-03-02	PR
											P20	2018-03-30	VGPR
											P20	2018-05-03	VGPR
											P20	2018-06-01	VGPR
											P20	2018-06-29	VGPR
											P20	2018-08-03	VGPR
											P20	2018-08-31	VGPR
											P20	2018-10-05	VGPR
											P20	2018-11-02	CR
											P20	2019-01-25	CR
											P20	2019-04-19	CR
											P20	2019-07-12	CR
											P20	2019-10-04	CR
											P20	2020-01-03	CR
											P20	2020-03-27	CR
											P20	2020-06-26	CR
											P20	2020-09-18	CR
											P20	2020-12-11	CR
											P20	2021-02-23	CR
											P20	2021-06-04	CR
											P20	2021-09-24	CR
											P20	2021-12-17	CR
											P20	2022-03-11	CR
											P20	2022-06-10	CR
											P20	2022-09-23	CR
											P20
											P21	2018-03-06	PR
											P21	2018-04-03	VGPR
											P21	2018-05-01	VGPR
											P21	2018-06-05	VGPR
											P21	2018-07-02	VGPR
											P21	2018-07-31	VGPR
											P21	2018-08-28	VGPR
											P21	2018-09-25	VGPR
											P21	2018-10-23	VGPR
											P21	2018-12-18	VGPR
											P21	2019-02-15	VGPR
											P21	2019-05-10	VGPR
											P21	2019-08-02	VGPR
											P21	2019-10-25	VGPR
											P21	2020-01-24	VGPR
											P21	2020-04-17	VGPR
											P21	2020-08-10	VGPR
											P21	2020-10-19	VGPR
											P21	2021-01-10	VGPR
											P21	2021-04-05	VGPR
											P21	2021-06-22	VGPR
											P21	2021-09-21	VGPR
											P21	2021-12-17	VGPR
											P21	2022-03-11	VGPR
											P21	2022-06-21	VGPR
											P21	2022-12-12
											P22	2018-03-22	PR
											P22	2018-04-17	PR
											P22	2018-05-15	PR
											P22	2018-06-12	PR
											P22	2018-07-10	VGPR
											P22	2018-08-09	VGPR
											P22	2018-09-04	VGPR
											P22	2018-10-02	VGPR
											P22	2018-11-02	CR
											P22	2018-12-28	CR
											P22	2019-03-01	CR
											P22	2019-05-24	CR
											P22	2019-08-30	CR
											P22	2019-11-22	CR
											P22	2020-03-06	CR
											P22	2020-09-04	CR
											P22	2020-12-04	CR
											P22	2021-02-26	CR
											P22	2021-05-21	CR
											P22	2021-08-30	CR
											P22	2022-03-04
											P23	2018-04-13	MR
											P23	2018-05-14	PR
											P23	2018-06-08	PR
											P23	2018-07-06	PR
											P23	2018-08-03	PR
											P23	2018-08-31	PR
											P23	2018-09-25	PR
											P23	2018-11-02	PR
											P23	2019-01-04	PR
											P23	2019-03-29	PR
											P23	2019-05-28	PR
											P23	2019-06-28	PR
											P23	2019-10-04	PR
											P23	2020-01-06	PR
											P23	2020-05-29	PR
											P23	2020-08-24	PR
											P23	2020-11-20	PR
											P23	2021-02-26	PR
											P23	2021-05-28	PR
											P23	2022-03-02	PR
											P23	2022-05-27	PR
											P23	2023-01-09
											P24	2018-05-15	PR
											P24	2018-06-12	PR
											P24	2018-07-10	PR
											P24	2018-08-07	PR
											P24	2018-09-04	PR
											P24	2018-10-02	PR
											P24	2018-10-30	PR
											P24	2018-11-27	PR
											P24	2018-12-28	PR
											P24	2019-01-28	PR
											P24	2019-03-22	PR
											P24	2019-06-14	PR
											P24	2019-09-06	PR
											P24	2019-11-29	PR
											P24	2020-05-26
											P25	2018-06-22	VGPR
											P25	2018-07-27	VGPR
											P25	2018-08-24	VGPR
											P25	2018-09-21	VGPR
											P25	2018-10-19	VGPR
											P25	2018-11-16	VGPR
											P25	2018-12-14	VGPR
											P25	2019-01-11	VGPR
											P25	2019-03-08	CR
											P25	2019-05-28	CR
											P25	2019-08-30	CR
											P25	2019-12-20	CR
											P25	2020-03-13	CR
											P25	2020-05-05	CR
											P25	2020-07-28	CR
											P25	2020-10-30	CR
											P25	2021-01-22	CR
											P25	2021-04-06	CR
											P25	2021-10-22	CR
											P25	2022-04-05	CR
											P25	2022-06-03	CR
											P25	2022-10-14	CR
											P25	2023-01-25	CR
											P25
											P26	2018-06-12	MR
											P26	2018-07-10	MR
											P26	2018-08-10	PR
											P26	2018-09-07	PR
											P26	2018-10-04	PR
											P26	2018-11-02	PR
											P26	2018-11-30	PR
											P26	2018-12-28	PR
											P26	2019-01-25	PR
											P26	2019-04-11	PR
											P26	2019-06-05	PR
											P26	2019-08-30	PR
											P26	2019-11-22	PR
											P26	2020-02-14	PR
											P26	2020-06-11	PR
											P26	2020-09-11	PR
											P26	2021-09-10
											P27	2018-08-31	MR
											P27	2018-09-28	PR
											P27	2018-10-26	PR
											P27	2018-12-21	PR
											P27	2019-01-18	VGPR
											P27	2019-02-15	VGPR
											P27	2019-03-28	CR
											P27	2019-05-17	CR
											P27	2019-08-09	CR
											P27	2019-11-01	CR
											P27	2020-01-24	CR
											P27	2020-04-17	CR
											P27	2020-07-10	CR
											P27	2020-10-02	CR
											P27	2020-12-29	CR
											P27	2021-03-23	CR
											P27	2021-06-29	CR
											P27	2021-09-21	CR
											P27	2022-09-30
											P28	2018-10-23	PR
											P28	2018-11-20	PR
											P28	2018-12-18	PR
											P28	2019-01-15	PR
											P28	2019-02-12	PR
											P28	2019-03-12	PR
											P28	2019-04-09	PR
											P28	2019-05-03	PR
											P28	2019-06-28	PR
											P28	2019-09-17	PR
											P28	2019-12-20	PR
											P28	2020-03-13	PR
											P28	2020-06-05	PR
											P28	2020-11-20
											P29	2018-10-22	PR
											P29	2018-11-19	PR
											P29	2018-12-17	PR
											P29	2019-01-14	PR
											P29	2019-02-11	PR
											P29	2019-03-11	PR
											P29	2019-04-08	PR
											P29	2019-05-13	VGPR
											P29	2019-07-08	VGPR
											P29	2019-10-07	VGPR
											P29	2020-01-06	VGPR
											P29	2020-06-22	VGPR
											P29	2020-09-14	VGPR
											P29	2020-12-11	VGPR
											P29	2021-03-03	VGPR
											P29	2021-04-30	VGPR
											P29	2021-06-01	VGPR
											P29	2021-11-22	VGPR
											P29	2022-02-22	VGPR
											P29	2022-05-24	VGPR
											P29	2022-09-27	VGPR
											P29	2022-12-27	VGPR
											P29	2023-03-21	VGPR
											P29
											P3	2017-07-20	SD
											P3	2017-11-21	SD
											P3	2018-12-18	SD
											P3	2019-06-27	SD
											P3	2020-08-12	SD
											P3
											P30	2018-11-02	MR
											P30	2018-11-30	PR
											P30	2018-12-28	PR
											P30	2019-01-31	PR
											P30	2019-03-01	PR
											P30	2019-03-29	PR
											P30	2019-04-26	PR
											P30	2019-05-24	PR
											P30	2019-06-21	PR
											P30	2019-07-19	PR
											P30	2019-09-10	PR
											P30	2019-12-06	PR
											P30	2020-03-13	PR
											P30	2020-05-08	PR
											P30	2020-06-05	PR
											P30	2020-07-08	PR
											P30	2020-07-31	PR
											P30	2020-08-28	PR
											P30	2020-11-20	PR
											P30	2021-04-30
											P31	2018-10-19	MR
											P31	2018-11-16	MR
											P31	2018-12-14	MR
											P31	2019-01-11	PR
											P31	2019-02-15	PR
											P31	2019-03-15	PR
											P31	2019-04-12	PR
											P31	2019-05-10	PR
											P31	2019-07-19	PR
											P31	2020-01-10	PR
											P31	2020-04-06	PR
											P31	2020-06-29	PR
											P31	2020-10-30	PR
											P31	2021-01-20	PR
											P31	2021-04-12	PR
											P31	2021-07-30	PR
											P31	2021-11-02	PR
											P31	2022-02-08	PR
											P31	2022-05-09	PR
											P31	2022-08-01	PR
											P31	2022-11-08	PR
											P31	2023-02-14	PR
											P31
											P32	2018-11-05	MR
											P32	2018-12-03	MR
											P32	2019-01-11	MR
											P32	2019-02-04	MR
											P32	2019-04-01	MR
											P32	2019-04-29	MR
											P32	2019-05-28	MR
											P32	2019-08-12	MR
											P32	2019-10-15	MR
											P32	2020-06-12	PR
											P32	2020-08-10	PR
											P32	2020-11-09	PR
											P32	2021-03-16
											P33	2018-11-13	PR
											P33	2018-12-18	PR
											P33	2019-01-15	PR
											P33	2019-02-12	PR
											P33	2019-03-12	PR
											P33	2019-04-09	PR
											P33	2019-05-07	PR
											P33	2019-06-04	PR
											P33	2019-07-02	PR
											P33	2019-09-24	PR
											P33	2019-12-20	PR
											P33	2020-03-10	PR
											P33	2020-06-03	PR
											P33	2020-08-25	PR
											P33	2021-03-08
											P34	2018-12-07	PR
											P34	2019-01-04	VGPR
											P34	2019-02-01	VGPR
											P34	2019-03-01	VGPR
											P34	2019-03-29	VGPR
											P34	2019-04-26	VGPR
											P34	2019-05-24	VGPR
											P34	2019-06-21	VGPR
											P34	2019-07-19	VGPR
											P34	2019-09-20	VGPR
											P34	2019-11-15	VGPR
											P34	2020-02-07	VGPR
											P34	2020-04-28	VGPR
											P34	2020-07-24	VGPR
											P34	2020-10-16	VGPR
											P34	2021-01-15	VGPR
											P34	2021-04-09	VGPR
											P34	2021-09-17
											P35	2019-02-12	PR
											P35	2019-04-09	PR
											P35	2019-05-07	PR
											P35	2019-06-04	PR
											P35	2019-07-02	PR
											P35	2019-08-27	PR
											P35	2019-10-22	PR
											P35	2020-01-14	PR
											P35	2020-04-07	PR
											P35	2020-06-30	PR
											P35	2020-09-22	PR
											P35	2020-12-18	PR
											P35	2021-03-12	PR
											P35	2021-06-04	PR
											P35	2021-09-14	PR
											P35	2021-12-07	PR
											P35	2022-03-01	PR
											P35	2022-06-07	PR
											P35	2022-09-09	PR
											P35	2022-12-02	PR
											P35	2023-04-03	PR
											P35
											P36	2019-02-01	PR
											P36	2019-02-26	PR
											P36	2019-03-29	VGPR
											P36	2019-05-10	VGPR
											P36	2019-06-11	VGPR
											P36	2019-07-26	VGPR
											P36	2019-08-23	VGPR
											P36	2019-09-27	VGPR
											P36	2019-10-25	VGPR
											P36	2019-12-20	CR
											P36	2019-12-27	CR
											P36	2020-01-03	CR
											P36	2020-01-10	CR
											P36	2020-03-13	CR
											P36	2020-03-19	CR
											P36	2020-06-19	CR
											P36	2020-09-14	CR
											P36	2020-12-21	CR
											P36	2021-02-12	CR
											P36	2021-04-19	CR
											P36	2021-07-12	CR
											P36	2021-10-04	CR
											P36	2021-12-27	CR
											P36	2022-04-05	CR
											P36	2022-07-05	CR
											P36	2022-10-07	CR
											P36	2022-12-20	CR
											P36	2023-03-31	CR
											P36
											P37	2019-03-12	SD
											P37	2019-04-09	SD
											P37	2019-05-07	SD
											P37	2019-07-02	SD
											P37	2019-07-30	MR
											P37	2019-08-30	MR
											P37	2019-10-01	MR
											P37	2019-10-29	MR
											P37	2020-01-28	MR
											P37
											P38	2019-03-22	VGPR
											P38	2019-04-19	VGPR
											P38	2019-05-17	VGPR
											P38	2019-06-14	VGPR
											P38	2019-07-12	VGPR
											P38	2019-08-09	VGPR
											P38	2019-09-09	VGPR
											P38	2019-10-11	VGPR
											P38	2019-11-01	CR
											P38	2019-11-29	CR
											P38	2020-02-21	CR
											P38	2020-05-15	CR
											P38	2020-07-07	CR
											P38	2020-09-01	CR
											P38	2020-11-03	CR
											P38	2021-01-29	CR
											P38	2021-04-23	CR
											P38	2021-07-16	CR
											P38	2021-10-04	CR
											P38	2021-12-27	CR
											P38	2022-03-21	CR
											P38	2022-06-21	CR
											P38	2022-09-27	CR
											P38	2023-01-30	CR
											P38
											P39	2019-03-22	PR
											P39	2019-05-10	PR
											P39	2019-06-07	PR
											P39
											P4	2017-05-24	SD
											P4	2017-06-21	SD
											P4	2017-07-19	SD
											P4	2017-08-16	MR
											P4	2017-09-13	PR
											P4	2017-10-11	PR
											P4	2017-11-07	PR
											P4	2017-12-05	PR
											P4	2018-01-30	VGPR
											P4	2018-02-27	CR
											P4	2018-04-24	CR
											P4	2018-07-17	CR
											P4	2018-10-16	CR
											P4	2019-01-08	CR
											P4	2019-01-15	CR
											P4	2019-04-09	CR
											P4	2019-07-16	CR
											P4	2019-10-08	CR
											P4	2020-05-20	CR
											P4	2020-09-04	CR
											P4	2021-02-26
											P40	2019-05-03	MR
											P40	2019-05-31	PR
											P40	2019-06-28	PR
											P40	2019-07-26	PR
											P40	2019-08-23	PR
											P40	2019-09-20	PR
											P40	2019-10-18	PR
											P40	2019-11-15	PR
											P40	2019-12-13	PR
											P40	2020-03-06	PR
											P40	2020-05-29	PR
											P40	2020-08-21	PR
											P40	2020-11-10	PR
											P40	2021-02-12	PR
											P40	2021-07-26
											P41	2019-04-19	MR
											P41	2019-05-17	MR
											P41	2019-07-12	MR
											P41	2019-08-09	PR
											P41	2019-09-06	PR
											P41	2019-10-04	PR
											P41	2019-11-01	PR
											P41	2019-11-29	PR
											P41	2019-12-06	PR
											P41	2020-03-27	PR
											P41	2020-07-06	PR
											P41	2020-10-02	PR
											P41	2020-12-29	PR
											P41	2021-06-02
											P42	2019-04-30	PR
											P42	2019-05-28	PR
											P42	2019-06-25	PR
											P42	2019-07-23	PR
											P42	2019-08-20	PR
											P42	2019-09-17	PR
											P42	2019-10-15	PR
											P42	2019-11-12	PR
											P42	2019-12-13	PR
											P42	2020-02-11	PR
											P42	2020-04-03	PR
											P42	2020-06-29	PR
											P42	2020-09-22	PR
											P42	2020-12-27	PR
											P42	2021-03-26	PR
											P42	2021-06-06	PR
											P42	2021-10-12	PR
											P42	2022-03-04	PR
											P42	2022-09-13	PR
											P42
											P43	2019-05-14	MR
											P43	2019-06-11	PR
											P43	2019-07-12	PR
											P43	2019-08-05	PR
											P43	2019-08-16	PR
											P43	2019-09-20	PR
											P43	2019-10-18	PR
											P43	2019-11-02	PR
											P43	2019-11-15	PR
											P43	2019-12-16	PR
											P43	2021-01-25	PR
											P43	2021-05-21	PR
											P43
											P44	2019-06-06	MR
											P44	2019-07-22	PR
											P44	2019-10-18	PR
											P44	2020-01-10	PR
											P44	2020-06-16
											P45	2019-06-07	VGPR
											P45	2019-07-05	VGPR
											P45	2019-08-02	VGPR
											P45	2019-08-30	VGPR
											P45	2019-09-27	VGPR
											P45	2019-10-25	VGPR
											P45	2019-11-22	VGPR
											P45	2019-12-20	VGPR
											P45	2020-01-17	VGPR
											P45	2020-04-24	VGPR
											P45	2020-07-18	VGPR
											P45	2020-10-16	VGPR
											P45	2021-01-08	VGPR
											P45	2021-05-10	VGPR
											P45	2021-08-30	VGPR
											P45	2021-11-26	VGPR
											P45	2022-03-18	VGPR
											P45	2022-09-30
											P46	2019-08-02	SD
											P46	2019-08-30	MR
											P46	2019-09-27	MR
											P46	2019-11-01	MR
											P46	2019-11-29	MR
											P46	2019-12-27	PR
											P46	2020-01-24	PR
											P46	2020-03-20	PR
											P46	2020-06-16	PR
											P46	2020-09-04	PR
											P46	2020-12-04	PR
											P46	2021-02-26	PR
											P46	2021-05-28	PR
											P46	2021-08-27	PR
											P46	2022-02-11	PR
											P46	2022-05-13	PR
											P46	2022-09-30
											P47	2019-07-02	SD
											P47	2019-07-30	VGPR
											P47	2019-08-27	VGPR
											P47	2019-09-24	VGPR
											P47	2019-10-22	VGPR
											P47	2019-11-19	VGPR
											P47	2019-12-17	VGPR
											P47	2020-01-14	VGPR
											P47	2020-01-31	CR
											P47	2020-03-03	CR
											P47	2020-05-26	CR
											P47	2020-08-18	CR
											P47	2020-11-10	CR
											P47	2021-02-05	CR
											P47	2021-05-25	CR
											P47	2021-08-20	CR
											P47	2021-12-03	CR
											P47	2022-03-04	CR
											P47	2022-06-06	CR
											P47	2022-09-09	CR
											P47	2022-12-02	CR
											P47	2023-04-24	CR
											P47
											P48	2019-09-06	MR
											P48	2019-10-04	MR
											P48	2019-11-01	PR
											P48	2019-11-29	PR
											P48	2020-01-03	PR
											P48	2020-01-31	PR
											P48	2020-02-28	PR
											P48	2020-03-27	PR
											P48	2020-04-24	PR
											P48	2020-10-01	PR
											P48	2021-01-05	PR
											P48	2021-04-23	CR
											P48	2021-07-09	CR
											P48	2021-10-08	CR
											P48	2022-01-07	CR
											P48	2022-04-15	CR
											P48	2022-06-30	CR
											P48	2022-11-18	CR
											P48
											P49	2019-10-11	MR
											P49	2019-11-08	MR
											P49	2019-12-02	MR
											P49	2019-12-30	PR
											P49	2020-01-28	PR
											P49	2020-02-24	PR
											P49	2020-03-27	PR
											P49	2020-04-20	PR
											P49	2020-05-18	PR
											P49	2020-09-15	PR
											P49	2021-03-11	PR
											P49	2022-01-04
											P5	2017-05-25	PR
											P5	2017-06-22	PR
											P5	2017-07-20	PR
											P5	2017-08-17	PR
											P5	2017-09-14	PR
											P5	2017-10-10	PR
											P5	2017-11-07	PR
											P5	2017-12-05	VGPR
											P5	2018-02-13	VGPR
											P5	2018-05-08	VGPR
											P5	2018-07-31	VGPR
											P5	2018-10-23	VGPR
											P5	2019-01-15	VGPR
											P5	2019-04-09	VGPR
											P5	2019-09-23
											P50	2019-10-15	MR
											P50	2019-11-15	MR
											P50	2019-12-13	MR
											P50	2020-01-10	MR
											P50	2020-02-07	MR
											P50	2020-03-13	MR
											P50	2020-04-08	MR
											P50	2020-05-08	MR
											P50	2020-06-26	MR
											P50	2020-10-23	MR
											P50	2021-01-19	MR
											P50	2021-05-07	MR
											P50	2021-06-04	MR
											P50	2021-08-10	MR
											P50	2021-11-09	MR
											P50	2022-04-29	MR
											P50	2023-01-27	MR
											P50	2023-04-28	MR
											P50
											P51	2019-11-26	MR
											P51	2020-01-06	MR
											P51	2020-01-10	MR
											P51	2020-03-27	MR
											P51	2020-04-24	PR
											P51	2020-05-22	PR
											P51	2020-05-28	PR
											P51	2020-06-23	PR
											P51	2020-07-20	PR
											P51	2020-08-18	PR
											P51	2020-12-11	PR
											P51	2021-03-05	PR
											P51	2021-09-03	PR
											P51	2022-03-07
											P52	2019-11-26	PR
											P52	2019-12-27	PR
											P52	2020-01-24	PR
											P52	2020-02-21	PR
											P52	2020-03-20	PR
											P52	2020-04-17	PR
											P52	2020-05-14	PR
											P52	2020-06-12	PR
											P52	2020-07-21	PR
											P52	2020-10-23	CR
											P52	2021-01-15	CR
											P52	2021-02-16	CR
											P52	2021-04-13	CR
											P52	2021-07-06	CR
											P52	2021-10-08	CR
											P52	2022-01-04	CR
											P52	2022-03-29	CR
											P52	2022-09-26	CR
											P52	2023-01-23	CR
											P52	2023-04-21	CR
											P52
											P53	2019-11-08	MR
											P53	2019-12-06	PR
											P53	2020-01-06	PR
											P53	2020-02-03	PR
											P53	2020-03-06	PR
											P53	2020-04-10	PR
											P53	2020-11-13	PR
											P53	2021-02-03	VGPR
											P53	2021-05-07	VGPR
											P53	2021-07-30	VGPR
											P53	2021-12-06	VGPR
											P53	2022-03-11	VGPR
											P53	2022-06-14	VGPR
											P53
											P54	2020-01-10	SD
											P54	2020-02-11	SD
											P54	2020-03-10	SD
											P54	2020-04-08	SD
											P54	2020-05-05	SD
											P54	2020-06-02	PR
											P54	2020-07-29	PR
											P54	2020-08-28	PR
											P54	2020-10-30	PR
											P54	2020-11-27	PR
											P54	2020-12-21	PR
											P54	2021-01-22	PR
											P54	2021-02-19	PR
											P54	2021-06-11	PR
											P54	2021-09-07	PR
											P54	2021-10-11	PR
											P54	2021-12-06	PR
											P54	2022-03-14	PR
											P54	2022-06-17	PR
											P54	2022-10-14	PR
											P54	2023-01-06	PR
											P54
											P55	2020-03-23	PR
											P55	2020-04-21	PR
											P55	2020-05-19	PR
											P55	2020-06-16	PR
											P55	2020-07-10	PR
											P55	2020-08-10	PR
											P55	2020-09-01	PR
											P55	2020-10-02	PR
											P55	2020-11-06	PR
											P55	2021-01-28	PR
											P55	2021-04-27	VGPR
											P55	2021-07-19	VGPR
											P55	2021-10-13	VGPR
											P55	2022-01-07	CR
											P55	2022-04-08	CR
											P55	2022-06-28	CR
											P55	2022-10-07	CR
											P55	2022-12-27	CR
											P55	2023-04-14	CR
											P55
											P6	2017-06-09	MR
											P6	2017-07-07	PR
											P6	2017-08-04	PR
											P6	2017-09-01	PR
											P6	2017-09-29	PR
											P6	2017-10-27	PR
											P6	2017-11-24	PR
											P6	2017-12-22	PR
											P6	2018-02-16	PR
											P6	2018-05-11	PR
											P6	2018-08-03	PR
											P6	2018-10-26	PR
											P6	2019-01-18	PR
											P6	2019-04-12	PR
											P6	2019-07-16	PR
											P6	2019-10-18	PR
											P6	2020-01-10	PR
											P6	2020-07-10
											P7	2017-09-27	PR
											P7	2017-10-25	PR
											P7	2017-11-29	PR
											P7	2017-12-27	VGPR
											P7	2018-01-24	VGPR
											P7	2018-02-21	CR
											P7	2018-04-25	CR
											P7	2018-06-01	CR
											P7	2018-06-27	CR
											P7	2018-09-18	CR
											P7	2018-12-12	CR
											P7	2019-03-06	CR
											P7	2019-05-28	CR
											P7	2019-09-10	CR
											P7	2020-01-21	CR
											P7	2020-11-20	CR
											P7	2021-09-13	CR
											P7	2022-03-04	CR
											P7
											P8	2017-09-22	PR
											P8	2017-10-19	PR
											P8	2017-11-13	VGPR
											P8	2017-12-14	VGPR
											P8	2018-01-12	VGPR
											P8	2018-02-09	VGPR
											P8	2018-03-09	VGPR
											P8	2018-04-06	VGPR
											P8	2018-06-07	VGPR
											P8	2018-09-07	VGPR
											P8	2018-12-07	VGPR
											P8	2019-03-01	VGPR
											P8	2019-05-31	VGPR
											P8	2019-08-16	VGPR
											P8	2019-11-08	VGPR
											P8	2020-02-05	VGPR
											P8	2020-04-22	VGPR
											P8	2020-07-31	VGPR
											P8	2020-10-26	VGPR
											P8	2021-01-29	VGPR
											P8	2021-04-26	VGPR
											P8	2021-07-16	VGPR
											P8	2021-10-14	VGPR
											P8	2022-01-27	VGPR
											P8	2022-04-14	VGPR
											P8
											P9	2017-10-12	PR
											P9	2017-11-06	PR
											P9	2017-12-04	PR
											P9	2018-01-02	PR
											P9	2018-02-26	CR
											P9	2018-03-26	CR
											P9	2018-04-23	CR
											P9	2018-05-21	CR
											P9	2018-06-18	CR
											P9	2018-09-10	CR
											P9	2018-12-03	CR
											P9	2019-02-25	CR
											P9	2019-08-12

## Sheet: Fig3A
time	event	group
43.3026	0
7.68801	0
58.4157	0
32.1977	0
54.276	0
31.212	1
47.2123	0
57.0358	0
39.9842	1
58.1529	0
38.5386	0
47.3765	0
28.2879	0
57.5615	0
20.4028	0
24.8382	0
38.6043	0
20.9942	0
59.5657	0
44.9453	0
50.2021	0
25.5281	0
49.6107	0
58.0543	0
37.553	0
33.8075	0
46.3581	0
56.8387	0
28.058	0
53.8161	0
51.5162	1
53.6847	0
37.1259	0
46.588	0
58.9086	0
25.5281	0
45.8324	0
14.4232	1
23.064	0
58.0543	0
40.8385	0
27.6308	0
32.6248	1
58.6457	0
11.7291	0
36.6659	1
42.5469	0
56.543	0
57.6601	1
49.9064	0
40.5428	0
26.4809	1
42.1526	0
26.3824	1
26.1195	0

## Sheet: Fig3B
time	event	group
53.8161	0
58.6457	0
28.2222	1
59.5657	0
42.1526	0
44.9453	0
57.8244	1
40.1485	1
58.0543	0
7.68801	0
56.8387	0
40.8385	0
48.5922	1
40.6742	1
25.8238	1
28.6822	1
58.1529	1
56.543	0
53.3561	1
23.1626	1
27.6308	1
58.0543	0
39.8857	1
12.7476	1
36.4031	1
30.8178	1
31.3434	1
57.5615	0
34.2675	1
30.5549	1
47.3765	0
58.4157	0
50.2021	0
27.598	1
46.3581	0
29.4379	1
46.7523	1
26.3824	1
58.9086	0
25.2653	1
37.553	0
28.2551	1
31.212	1
53.6847	0
49.6107	0
38.0129	1
50.432	1
46.0624	1
20.9942	0
49.9064	1
28.8793	1
40.5428	0
42.5469	0
57.0358	0
14.4232	1

## Sheet: Fig3C
time	event	group
54.8017	0
53.6847	0
57.5615	0
38.5386	0
40.8385	0
14.4232	0
27.6308	0
23.3597	0
49.6107	0
56.5759	0
45.3067	0
58.0543	0
25.2653	0
37.3558	0
58.0543	0
53.8161	0
30.5549	0
58.4157	0
58.6457	0
51.8448	0
44.6167	0
7.68801	0
42.1526	0
56.3459	0
44.6167	0
36.6659	0
37.8487	0
56.8387	0
58.0215	0
37.553	0
15.2117	0
58.1529	0
47.3765	0
58.9086	0
52.5019	0
57.0358	0
59.3685	0
38.4072	0
57.6601	0
58.1529	0
46.9166	0
43.7954	0
46.3581	0
55.8531	0
57.1016	0
56.8716	0
56.543	0
50.2021	0
58.1858	0
40.5428	0
31.212	1
50.1035	0
44.9453	0
59.5657	0
60.8141	0

## Sheet: Fig4A
time	event	group
49.9064	1	Low/Int
14.4232	1	Low/Int
56.543	0	High
58.9086	0	Low/Int
53.8161	0	Low/Int
27.6308	1	High
26.3824	1	Low/Int
56.8387	0	Low/Int
58.1529	1	Low/Int
58.4157	0	Low/Int
58.0543	0	Low/Int
47.3765	0	Low/Int
40.8385	0	High
25.2653	1	High
48.5922	1	High
50.2021	0	High
12.7476	1	High
30.8178	1	High
42.1526	0	Low/Int
30.5549	1	High
44.9453	0	High
50.432	1	High
39.8857	1	Low/Int
53.6847	0	Low/Int
49.6107	0	Low/Int
28.8793	1	High
29.4379	1	High
31.212	1	Low/Int
57.5615	0	Low/Int
40.6742	1	Low/Int
46.0624	1	Low/Int
53.3561	1	High
31.3434	1	Low/Int
59.5657	0	High
23.1626	1	High
42.5469	0	Low/Int
27.598	1	High
38.0129	1	Low/Int
57.0358	0	High
46.3581	0	High
37.553	0	Low/Int
58.6457	0	Low/Int
58.0543	0	Low/Int
28.6822	1	Low/Int
46.7523	1	Low/Int
40.5428	0	High
36.4031	1	Low/Int
57.8244	1	Low/Int
25.8238	1	High
28.2222	1	Low/Int
7.68801	0	High
34.2675	1	High
20.9942	0	Low/Int
28.2551	1	High
40.1485	1	High

## Sheet: Fig4B
time	event	group
47.4094	1	High
55.6559	0	High
39.7871	1	Low/Int
30.2921	0	Low/Int
57.3972	0	Low/Int
29.8978	1	High
11.8277	1	High
27.7951	1	Low/Int
57.7258	0	Low/Int
39.9185	0	High
56.1159	0	High
35.4831	1	Low/Int
52.8961	0	Low/Int
24.9368	1	High
52.7647	0	Low/Int
27.9594	1	High
24.3782	1	High
48.9864	1	Low/Int
38.9657	1	Low/Int
37.0273	1	Low/Int
37.9472	1	High
52.4362	1	High
41.167	0	Low/Int
28.3208	1	High
57.1344	0	Low/Int
26.8095	1	High
57.1344	0	Low/Int
27.3352	1	High
21.9798	1	High
56.9044	1	Low/Int
44.1239	0	High
57.9558	0	Low/Int
39.6885	0	High
45.8324	1	Low/Int
30.4235	1	Low/Int
6.76808	0	High
29.635	1	High
33.3476	1	High
26.6781	1	High
46.4566	0	Low/Int
25.4624	1	Low/Int
12.3534	1	Low/Int
45.1424	1	Low/Int
57.233	1	Low/Int
56.6416	0	Low/Int
58.6457	0	High
26.7766	1	Low/Int
55.9188	0	Low/Int
49.315	0	High
41.627	0	Low/Int
48.7564	0	Low/Int

## Sheet: Fig4C
time	event	group
58.0215	0	No
15.2117	0	Yes
31.212	1	Yes
45.3067	0	No
56.3459	0	No
58.4157	0	Yes
51.8448	0	No
43.7954	0	Yes
37.553	0	Yes
58.0543	0	No
27.6308	0	Yes
60.8141	0	Yes
56.8716	0	Yes
37.3558	0	Yes
56.5759	0	No
7.68801	0	No
50.2021	0	Yes
47.3765	0	Yes
44.6167	0	No
56.8387	0	Yes
53.6847	0	Yes
59.3685	0	No
57.1016	0	No
58.1858	0	Yes
57.5615	0	No
44.6167	0	No
46.3581	0	Yes
14.4232	0	Yes
53.8161	0	No
37.8487	0	No
36.6659	0	Yes
58.6457	0	No
46.9166	0	Yes
57.0358	0	No
57.6601	0	Yes
50.1035	0	Yes
58.9086	0	No
30.5549	0	Yes
44.9453	0	No
38.5386	0	Yes
52.5019	0	No
49.6107	0	No
23.3597	0	No
58.0543	0	No
38.4072	0	Yes
59.5657	0	No
40.5428	0	Yes
55.8531	0	Yes
42.1526	0	No
56.543	0	Yes
40.8385	0	No
25.2653	0	Yes
58.1529	0	Yes
54.8017	0	No
58.1529	0	Yes

## Sheet: Fig4D
time	event	group
58.4157	0	Yes
28.2222	1	Yes
42.5469	0	No
28.8793	1	Yes
47.3765	0	Yes
14.4232	1	Yes
53.6847	0	Yes
57.8244	1	Yes
56.8387	0	Yes
27.6308	1	Yes
53.8161	0	No
23.1626	1	No
40.1485	1	Yes
31.212	1	Yes
58.0543	0	No
48.5922	1	No
40.8385	0	No
58.0543	0	No
57.0358	0	No
49.6107	0	No
49.9064	1	No
29.4379	1	Yes
56.543	0	Yes
50.2021	0	Yes
42.1526	0	No
53.3561	1	No
44.9453	0	No
34.2675	1	No
28.6822	1	Yes
26.3824	1	No
59.5657	0	No
46.3581	0	Yes
58.1529	1	Yes
28.2551	1	No
27.598	1	Yes
25.8238	1	Yes
40.6742	1	Yes
50.432	1	No
57.5615	0	No
12.7476	1	Yes
36.4031	1	Yes
7.68801	0	No
31.3434	1	No
58.6457	0	No
30.5549	1	Yes
38.0129	1	No
20.9942	0	Yes
39.8857	1	No
40.5428	0	Yes
30.8178	1	Yes
58.9086	0	No
25.2653	1	Yes
46.7523	1	Yes
37.553	0	No
46.0624	1	Yes

## Sheet: Fig4E
time	event	group
28.2222	1	Yes
30.5549	1	Yes
26.3824	1	No
58.9086	0	No
59.5657	0	No
56.543	0	Yes
58.0543	0	No
40.1485	1	Yes
27.6308	1	Yes
28.8793	1	Yes
31.3434	1	No
14.4232	1	Yes
49.6107	0	No
27.598	1	Yes
56.8387	0	Yes
40.8385	0	No
58.4157	0	Yes
42.1526	0	No
28.2551	1	No
29.4379	1	Yes
58.6457	0	No
20.9942	0	Yes
46.0624	1	Yes
40.6742	1	Yes
38.0129	1	No
49.9064	1	No
57.0358	0	No
50.2021	0	Yes
29.9307	0	Yes
7.68801	0	No
46.3581	0	Yes
50.432	1	No
53.6847	0	Yes
44.9453	0	No
53.3561	1	No
58.0543	0	No
12.7476	1	Yes
47.3765	0	Yes
30.8178	1	Yes
39.8857	1	No
37.553	0	No
25.2653	1	Yes
34.2675	1	No
36.4031	1	Yes
48.5922	1	No
57.5615	0	No
28.6822	1	Yes
42.5469	0	No
25.8238	1	Yes
40.5428	0	Yes
53.8161	0	No
58.1529	1	Yes
46.7523	1	Yes
57.8244	1	Yes
23.1626	1	No

[truncated: 22 more sheets: Fig4F, Fig5A, Fig5B, Fig5C, Fig5D, Fig5E, Fig5F, Fig5G, Fig6A, Fig6B, Fig6C, Fig6D, Fig6E_clean, Fig6F_clean, Fig6G, Fig6H, Fig6I, Fig6J, Fig6K, Fig S1 …]
